# Supplementary material for: Viral Load Difference between Symptomatic and Asymptomatic COVID-19 Patients: Systematic Review and Meta-Analysis
Source: Infect Dis Rep. 2021 Jul 16;13(3):645–53. doi: 10.3390/idr13030061 (PMC8293148; doi:10.3390/idr13030061)
Supplement: Supplementary file 1 [file idr-13-00061-s001.zip]

Archive with 1 entries (1 files):
- idr-1271611-supplementary.pdf
